# Supplementary material for: Polyamide and polyvinyl chloride microplastics induce cytotoxicity and cytokine release in primary normal human bronchial epithelial cells
Source: Microplast nanoplast. 2026 May 19;6(1):50. doi: 10.1186/s43591-026-00200-w (PMC13350118; doi:10.1186/s43591-026-00200-w)
Supplement: Supplementary file 4 — Supplementary Material 4 [file 43591_2026_200_MOESM4_ESM.xlsx]

## Sheet: TABLE
no	Donor	Exposure Method	group	pvc	nebulization	bsa	donor	CXCL1_corr.hk	CXCL2_corr.hk	CXCL8_corr.hk	MCP-1	IL-8
1	1	nebulization	A: Vehicle control nebulization, with BSA, 1% propanol	0	1	1	d1	3.76409e-06	2.76468e-07	1.69851e-06	202.918	514.07
2	1	nebulization	A: Vehicle control nebulization, with BSA, 1% propanol	0	1	1	d1	3.12843e-06	2.27579e-07	1.19674e-06	247.129	550.39
3	1	nebulization	B: PVC nebulization, with BSA, 1% propanol	1	1	1	d1	4.25966e-06	2.03293e-07	2.50335e-06	134.417	551.99
4	1	nebulization	B: PVC nebulization, with BSA, 1% propanol	1	1	1	d1	8.15347e-06	4.52282e-07	2.08191e-06	116.714	484.38
5	1	nebulization	C: Vehicle control nebulization, no BSA, 100% propanol	0	1	0	d1	7.46347e-06	3.87955e-07	1.59743e-06	na	na
6	1	nebulization	C: Vehicle control nebulization, no BSA, 100% propanol	0	1	0	d1	7.80481e-06	4.53184e-07	1.67706e-06	103.794	470.53
7	1	nebulization	D: PVC nebulization, no BSA, 100% propanol	1	1	0	d1	9.55872e-06	5.92861e-07	4.19029e-06	46.47	1028.84
8	1	nebulization	D: PVC nebulization, no BSA, 100% propanol	1	1	0	d1	7.6732e-06	3.66822e-07	2.41511e-06	110.328	1278.38
9	1	quasiALI	E: Vehicle control quasi ALI, with BSA, 1% propanol	0	0	1	d1	2.88065e-06	1.48114e-07	4.77942e-06	62.494	644.13
10	1	quasiALI	E: Vehicle control quasi ALI, with BSA, 1% propanol	0	0	1	d1	8.99402e-06	4.67375e-07	1.88476e-06	80.965	684.91
11	1	quasiALI	F: PVC quasi ALI, with BSA, 1% propanol	1	0	1	d1	1.00414e-05	5.54245e-07	2.22669e-06	116.528	1054.09
12	1	quasiALI	F: PVC quasi ALI, with BSA, 1% propanol	1	0	1	d1	7.88988e-06	3.92988e-07	1.40718e-06	85.214	679.42
13	1	quasiALI	G: Vehicle control quasi ALI, no BSA	0	0	0	d1	3.41697e-06	2.66176e-07	1.41634e-06	137.745	483.39
14	1	quasiALI	G: Vehicle control quasi ALI, no BSA	0	0	0	d1	2.47178e-06	1.29647e-07	1.37305e-06	203.526	843.06
15	2	nebulization	A: Vehicle control nebulization, with BSA, 1% propanol	0	1	1	d2	1.59691e-05	8.47147e-07	6.25634e-06	881.03	1132.14
16	2	nebulization	A: Vehicle control nebulization, with BSA, 1% propanol	0	1	1	d2	3.06806e-06	1.15414e-07	3.03017e-05	602.24	667.18
17	2	nebulization	B: PVC nebulization, with BSA, 1% propanol	1	1	1	d2	2.28937e-05	2.07365e-06	3.59366e-05	3162.21	4237.27
18	2	nebulization	B: PVC nebulization, with BSA, 1% propanol	1	1	1	d2	9.0406e-06	5.59016e-07	5.57383e-06	845.064	1223.53
19	2	nebulization	C: Vehicle control nebulization, no BSA, 100% propanol	0	1	0	d2	2.85932e-05	2.46088e-06	7.26346e-06	796.632	2432.36
20	2	nebulization	C: Vehicle control nebulization, no BSA, 100% propanol	0	1	0	d2	2.55602e-05	2.34387e-06	1.32215e-05	730.9	2601.9
21	2	nebulization	D: PVC nebulization, no BSA, 100% propanol	1	1	0	d2	8.93632e-06	7.34588e-07	4.98498e-06	438.486	1072.99
22	2	nebulization	D: PVC nebulization, no BSA, 100% propanol	1	1	0	d2	1.35152e-05	1.317e-06	2.09857e-05	691.302	2362.57
23	2	quasiALI	E: Vehicle control quasi ALI, with BSA, 1% propanol	0	0	1	d2	1.13283e-05	9.21916e-07	3.44407e-06	382.698	1172.03
24	2	quasiALI	E: Vehicle control quasi ALI, with BSA, 1% propanol	0	0	1	d2	1.12605e-05	9.2033e-07	4.22225e-06	411.496	839.53
25	2	quasiALI	F: PVC quasi ALI, with BSA, 1% propanol	1	0	1	d2	3.2489e-06	2.27999e-07	7.77831e-06	338.201	746.27
26	2	quasiALI	F: PVC quasi ALI, with BSA, 1% propanol	1	0	1	d2	9.67271e-06	4.31463e-07	4.6796e-07	273.968	1266.16
27	2	quasiALI	G: Vehicle control quasi ALI, no BSA	0	0	0	d2	1.8966e-05	1.77453e-06	1.35074e-05	1993.34	3051.6
28	2	quasiALI	G: Vehicle control quasi ALI, no BSA	0	0	0	d2	5.4026e-06	5.38625e-07	1.22832e-06	531.361	875.04
29	3	nebulization	A: Vehicle control nebulization, with BSA, 1% propanol	0	1	1	d3	4.05799e-06	2.91246e-07	7.20333e-07	511.038	592.48
30	3	nebulization	A: Vehicle control nebulization, with BSA, 1% propanol	0	1	1	d3	1.04603e-05	4.94049e-07	1.60259e-06	652.551	1014.46
31	3	nebulization	B: PVC nebulization, with BSA, 1% propanol	1	1	1	d3	1.38284e-05	8.72989e-07	7.10849e-06	542.132	645.98
32	3	nebulization	B: PVC nebulization, with BSA, 1% propanol	1	1	1	d3	1.5223e-05	1.1353e-06	6.36892e-06	618.093	799.65
33	3	nebulization	C: Vehicle control nebulization, no BSA, 100% propanol	0	1	0	d3	1.8021e-05	1.54342e-06	6.07198e-06	426.234	1267.58
34	3	nebulization	C: Vehicle control nebulization, no BSA, 100% propanol	0	1	0	d3	1.80109e-05	1.82175e-06	1.05401e-05	369.412	1278.94
35	3	nebulization	D: PVC nebulization, no BSA, 100% propanol	1	1	0	d3	3.34889e-05	2.04093e-06	1.36685e-05	745.972	1886.75
36	3	nebulization	D: PVC nebulization, no BSA, 100% propanol	1	1	0	d3	3.02426e-05	2.35329e-06	5.81855e-06	464.14	1338.31
37	3	quasiALI	E: Vehicle control quasi ALI, with BSA, 1% propanol	0	0	1	d3	3.14673e-05	1.61185e-06	1.01741e-05	413.808	1590.16
38	3	quasiALI	E: Vehicle control quasi ALI, with BSA, 1% propanol	0	0	1	d3	3.25928e-05	1.839e-06	7.83004e-06	395.522	903.94
39	3	quasiALI	F: PVC quasi ALI, with BSA, 1% propanol	1	0	1	d3	2.65541e-05	2.05627e-06	9.83943e-06	308.435	669.94
40	3	quasiALI	F: PVC quasi ALI, with BSA, 1% propanol	1	0	1	d3	2.33956e-05	1.27578e-06	1.03025e-05	474.006	1200.21
41	3	quasiALI	G: Vehicle control quasi ALI, no BSA	0	0	0	d3	7.11592e-05	7.49703e-06	3.69396e-05	748.737	1622.82
42	3	quasiALI	G: Vehicle control quasi ALI, no BSA	0	0	0	d3	3.2e-05	2.234e-06	1.88276e-05	798.908	1109.59
na = not available
